# Supplementary material for: Talent management of international nurses in healthcare settings: A systematic review
Source: PLoS One. 2023 Nov 6;18(11):e0293828. doi: 10.1371/journal.pone.0293828 (PMC10627454; doi:10.1371/journal.pone.0293828)
Supplement: S1 Data — (XLSX) [file pone.0293828.s002.xlsx]

## Sheet: Sheet1
Author(s)	Article Title	Study Sample (Country of Origin, Number etc)	Paper Aim/TM Focus	Method(s)	Thematic Code
Bhandari et al. (2015)	Job satisfaction of overseas-qualified nurses working in Australian hospitals	n=151 foreign qualified nurses	The aims of this study were to explore factors associated with the job satisfaction of overseas-qualified nurses working in public hospitals in South Australia and to compare whether factors associated with job satisfaction of overseas nurses from English-speaking backgrounds differed from those from non-English-speaking backgrounds.	Quantitative	Culture & Communication
Adeniran et al. (2013)	Career advancement and professional development in nursing	n = 200 of these n = 145 UENs and n = 55 IENs. Registered nurse between 22 and 65 years and currently working in a hospital setting for a minimum of 3 years within Philadelphia county.	To understand the differences in levels of mentorship function and self efficacy as well as differences in participation in progression development and career advancement between United States (UENs) and Internationally educated Nurses (IENs)	Quantitative	Career Progression
Adhikari and Grigulis (2014)	Through the back door: nurse migration to the UK from Malawi and Nepal, a policy critique	Research A: 46 nurses (34 working in Malawi and 12 working in the UK) Research B: 22 Nepalese nurses in the UK	To examine how overseas nurses encountered and overcame the challenges linked to recent recruitment and migration restrictions	Qualitative	Discrimination & Racism
Adhikari and Melia (2015)	The (mis)management of migrant nurses in the UK: a sociological study	21 in-depth interviews over 2006- 2009	To examine the Nepali migrant nurses professional life in the UK	Qualitative	Career Progression
Alexis (2015)	Internationally recruited nurses' experiences in England: A survey approach	n= 188 internationally recruited nurses from 15 National Health Service hospitals in England.	To determine internationally registered nurses' perception of discrimination, support, and their adjustment to a new environment in the NHS in England.	Quantitative	Professional Development
Al‐Hamdan et al. (2015)	Experiencing transformation: the case of Jordanian nurse immigrating to the UK	Twenty-five Jordanian migrant nurses immigrating to the UK	To unpack the components of professional, personal and socio-cultural transitions, this study examined how Jordanian nurses handled the change from their home to the host nation (UK).	Qualitative	Recruitment & Selection
Almansour (2020)	The association between nationality and nurse job satisfaction in Saudi Arabian hospitals	Sample included 743 nurses from three major government hospitals in Saudi Arabia participated in the survey	The aim of this study was to examine the association between nationality and nurse job satisfaction.	Quantitative	Discrimination & Racism
Alreshidi et al. (2021)	Turnover among foreign nurses in Saudi Arabia	n=639 registered nurses working longer than 6 months in Saudi Arabia who were from Indian, Filipino, Egyptian Sudan Jordanian, Malaysian, and Pakistani.	The aim of this study was to provide an overview of the factors which influence migrant nurses turnover in the MOH hospitals of Saudi Arabia,	Quantitative	Retention & Turnover
Alshareef et al. (2020)	Identifying the factors influencing Saudi Arabian nurses' turnover	Sample included 502 nurses working in two government-owned (one military and one public) hospitals in Saudi Arabia	The aim of this study was to identify and analyse factors contributing to nursing turnover in Saudi Arabia and to provide potential solutions to decrease turnover encouraging nurses to stay in their jobs.	Quantitative	Discrimination & Racism
An et al. (2016)	Factors Affecting Job Satisfaction of Immigrant Korean Nurses	107 members of The Greater New York Korean Nurses Association (NYKNA) responded to the questionnaires (response rate of 15.3%)	The aim of the study was to describe migrant Korean nurse’s job satisfaction and identify causes influencing it.	Quantitative	Retention & Turnover
Brunton and Cook (2018)	Dis/Integrating cultural difference in practice and communication: A qualitative study of host and migrant Registered Nurse perspectives from New Zealand	53 nurses currently employed in the New Zealand healthcare sector (17 New Zealand registered nurses and 36 internationally qualified nurses)	The aim of this study was to examine the viewpoints and experience of both New Zealand qualified nurses and internationally qualified nurses in managing communication within teams and the clinical practice context in an increasingly diverse healthcare workplace in New Zealand.	Qualitative	Culture & Communication
Brunton et al. (2019)	Internationally qualified nurse communication-A qualitative cross country study	36 migrant nurses currently practising in New Zealand and 20 migrant nurses practising in the United Arab Emirates	To compare the communication and practice experiences of migrant nurses in geographically distant, culturally dissimilar countries in Eastern and Western contexts	Qualitative study	Culture & Communication
Buckner et al. (2014)	Perspectives on global nursing leadership: international experiences from the field	Nursing leaders from six countries (Australia, Columbia, Hong Kong, The Netherlands, Pakistan and the United States of America) engaged in a year-long discussion on global leadership development	The aim is to create a framework from monthly dialogues between nursing leaders, through emerging themes on practice, education, research and policy.	Qualitative	Professional Development
Chun Tie (2019)	Playing the game: A grounded theory of the integration of international nurses	online-survey data (n = 186) and in-depth interviews (n = 15), focus groups	To explore how international nurses and Australian nurses adapt to work together in the Australian healthcare system	Mixed Methods	Culture & Communication
Clendon and Walker (2012)	Being young': a qualitative study of younger nurses' experiences in the workplace	306 nurses under the age of 30 registered by the Nursing Council of New Zealand	The overall goal of this study was to obtain a greater understanding of the experiences of nurses aged under 30 that make up 10% of the New Zealand workforce with a view to developing age-appropriate retention strategies.	Qualitative	Retention & Turnover
Connor (2016)	Cultural Influence on Coping Strategies of Filipino Immigrant Nurses	Twenty Filipino women ranging in age from 28 to 48 years in the US	This study contributes to the burgeoning interest in understanding culture's influence on coping patterns and preferences among diverse populations.	Qualitative	Culture & Communication
Cortés and Pan (2015)	The Relative Quality of Foreign-Educated Nurses in the United States	The research uses the 1980-2000 censuses and the American Community Survey three-year aggregates for 2007 (2005-2007) and for 2010 (2008-2010) a data sources.The average sample size per year is 100,000 nurses.	Using wages as a measure of skill this research attempts to explain the wage premium that Philippine-educated nurses receive that is not explained by worker or job characteristics.	Quantittaive	Recruitment & Selection
Covell et al. (2017)	Internationally educated nurses in Canada: predictors of workforce integration	n = 2280 Internationally educated nurses in Canada.	Describe the demographic and human capital profile of IENs in Canada. Explore recent changes to the profile and identify predictors of IENs’ workforce integration.	Quantitative	Professional Development
Covell et al. (2018)	Internationally educated nurses in Canada: perceived benefits of bridging programme participation.	n = 360 a subsample of internationally educated nurses selected	Examine the perceptions of internationally educated nurses on bridging programmes designed as preparation for nursing in Canada.	Quantitative	Professional Development
Covell et al. (2022)	Surviving the employment gap: a cross-sectional survey of internationally educated nurses	n = 1186 internationally educated nurses in Canada	The aims of this study is to examine the extent to which the type of financial assistance (personal resources, social programmes and earnings) and source country influence the length of time for internationally educated nurses to secure employment as regulated nurses in Canada.	Quantitative	Recruitment & Selection
Dongxia et al. (2014)	Factors affecting the integration of immigrant nurses into the nursing workforce: A double hermeneutic study	24 immigrant from Non-English Speaking Backgrounds and 20 senior nurses in Australia	The aim of this study is to examine interplaying relationships between social structures and nurses' actions that either enabled or inhibited workforce integration in hospital settings.	Qualitative	Culture & Communication
Eriksson et al. (2018)	Internationally educated nurses' (IENs) and international medical graduates' (IMGs)experiences of getting a license and practicing in Sweden - a qualitative interview study	11 International Educated Nurses and n=11 International Medical Graduates	This study aimed to describe IENs’ and IMGs’ experiences of getting a license to practice and work in the Swedish health and social care system.	Qualitative	Culture & Communication
Estacio and Saidy-Khan (2014)	Experiences of Racial Microaggression Among Migrant Nurses in the United Kingdom	11 migrant nurses working in the UK	To study the experiences of racial microaggression among migrant nurses in the UK	Qualitative	Discrimination & Racism
Geun et al. (2016)	Turnover and Associated Factors in Asian Foreign-Educated Nurses	n=201 Asian FENs	The purposes of this study was to describe the gap between the expected and actual organizational experiences among Asian foreign-educated nurses (FENs) in the United States and to examine factors associated with turnover in their 1st year of employment.	Quantitative	Retention & Turnover
Geun et al. (2018)	Predictors of Turnover Among Asian Foreign-Educated Nurses in their 1st Year of US Employment	n=201 Asian FENs	The aim of this study was to two fold – 1. To describe the differences between anticipated and the realities of organisational experiences among Asian foreign-educated nurses in the United States while 2. Identifying causes related with turnover in their 1st year of employment.	Quantitative	Retention & Turnover
Gillespie et al. (2012)	Perioperative nurses' perceptions of competence: implications for migration	Operating Room nurses in six hospital sites (three in Canada and three in Australia).	This paper describes Canadian and Australian nurses' levels of perceived perioperative competence and discusses these results in the context of nurse migration	Quantitative	Professional Development
Gillin and Smith (2020)	Overseas recruitment activities of NHS Trusts 2015–2018: Findings from FOI requests to 19 Acute NHS Trusts in England	Freedom of information requests were issued to 19 National Health Service [NHS] Trusts in England to determine their involvement in overseas nurse recruitment activity from 1998 on‐ wards	To explore trends relating to overseas recruitment of nurses across 19 Trusts in the UK	Quantitative	Recruitment & Selection
Almansour et al. (2022)	Home and expatriate nurses’ perceptions of job satisfaction: Qualitative findings	n = 26 nurses - Eight participants who were Saudi Arabian, six were Filipino, four were from India, four from South Africa, two Jordanian and two from Malaysia.	The aim of this research was to explore the factors that influence international nurses’ job satisfaction	Qualitative	Culture & Communication
Henderson and Barker (2018)	Developing nurses’ intercultural/interprofessional communication skills using the Excellence in Cultural Experiential Learning and Leadership Social Interaction Maps	15 purposeful sample of nurses enrolled in a postgraduate studies	Examine how Social Interaction Maps, a tool in the Excellence in Cultural Experiential Learning and Leadership Program, enhances the development of nurses’ intercultural/interprofessional communication skills	Qualitative	Culture & Communication
Högstedt et al. (2021)	Attending a bridging program to obtain a Swedish nursing license: An interview study with internationally educated nurses	18 participants of a full-time Swedish bridging program	Examine internationally educated nurses’ experience of attending a one-year bridging program to obtain a Swedish nursing license	Qualitative	Culture & Communication
Humphries et al. (2012)	Nurse migration and health workforce planning: Ireland as illustrative of international challenges	Qualitative interviews (N = 21) conducted in 2007 with non-EU migrant nurses working in Ireland, a quantitative survey of non-EU migrant nurses (N = 337) conducted in 2009 and in-depth interviews conducted with key stakeholders (N = 12) in late 2009/early 2010.	This article analyses Ireland’s experience of international nurse recruitment 2000–2010, providing a case study which is illustrative of health workforce planning challenges faced internationally.	Qualitative	Recruitment and Selection
Kelly and Fowler (2019)	Enhancing the recruitment and retention of overseas nurses from Kerala, India	20 nurses recruited from Kerala India to work in adult nursing positions in NHS United Kingdom	This article explores the challenges associated with recruiting and retaining nurses from overseas, and discusses how these can be addressed to ensure that these nurses practise safely and are supported effectively	Qualitative	Culture & Communication
Kwan et al. (2019)	The evaluation of evidence-informed changes to an internationally educated nurse registration process	Participants data was collected from complete application files before (n = 426) and after (n = 287) the designed intervention.	Through the use of interventions to evaluate specific policy and practice changes to the registration process for internationally eductaed nurses (IENs) in Canada.	Mixed Methods	Professional Development
Leone et al. (2020)	Experience of mobile nursing workforce from Portugal to the NHS in UK: influence of institutions and actors at the system, organization and individual levels	27 Portuguese nurses	This article analyses the experience of Portuguese nurses working in the English NHS considering the individual and organizational factors that affect the quality and duration of nurses' migration experience, future career plans and expectations.	Qualitative	Culture & Communication
Majda et al. (2018)	The impact of migration on polish nurses - pilot study	62 Polish migrant nurses in UK	To analyse the symptoms and determinants of acculturative stress and acculturative strategies among Polish migrant nurses working in the UK.	Quantitative	Culture & Communication
Mariano et. al, (2022)	Turnover-attachment motive of Saudi Arabia nursing workforce: A Cross-Sectional study	n=180 registered nurses in the Eastern Province of Saudi Arabia, 92% of the sample were foreign nurses	This study aimed to explore the connection between turnover attachment with socio-demographic data among Saudi and foreign nurses in a hospital in the Eastern Province of Saudi Arabia.	Quantitative	Retention & Turnover
Moosa et al. (2014)	The inverse primary care law in sub-Saharan Africa: a qualitative study of the views of migrant health workers	66 health workers (24 nurses and 42 doctors) from 18 countries	To understand why migrant nurses and doctors from sub-Saharan Africa did not wish to take up available posts in primary and first-contact care in their home countries.	Qualitative	Discrimination & Racism
Näre and Cleland Silva (2021)	The global bases of inequality regimes: the case of international nurse recruitment	25 stakeholders in the recruitment of Filipino nurses to Finland (N 5 25) and 29 interviews with Filipino nurses who have been either directly recruited to Finland in 2008–2012 (N = 20) or who have migrated to Finland through marriage or who have a migration background and have subsequently been recruited to the healthcare sector (N = 9)	The purpose of this article is to critically examine Joan Acker’s notion of inequality regimes by applying it to the case of global nurse care chains (GNCCs). The article examines the organisational practices of GNCCs and how inequality barriers are practiced and legitimised.	Qualitative	Recruitment & Selection
Nortvedt et al. (2020)	A courageous journey: Experiences of migrant Philippine nurses in Norway	10 Philippine nurses who have certification as auxiliary nurses, but not as registered nurses	To explore how Philippine-educated nurses explain their choice of Norway as their migration destination and their experience with the credential assessment process in Norway.	Qualitative	Culture & Communication
O'Brien and Ackroyd (2012)	Understanding the recruitment and retention of overseas nurses: Realist case study research in National Health Service Hospitals in the UK	7 cohorts of Overseas Nurses (OSN) was considered, India (three cohorts), the Philippines (two cohorts) and Spain (two cohorts)	To understand the assimilation process of overseas nurses (OSN) as part of the long-term workforce in the National Health Service (NHS) in the UK.	Qualitative	Recruitment & Selection
Oloruntola-Coates et al. (2020)	How Diversity and Inclusion Strategies Enhance Organizational Readiness for Global Nursing Recruitment	200 nurses across 12 work units across 2 of the health system’s hospitals in Baystate.	To understand nursing staffs' perceptions regarding the addition of International Nurses in Baystate	Qualitative	Recruitment & Selection
Patel et al. (2014)	An international career development survey of critical care practitioners	Physicians, Advanced practice provider, Nurses, Pharmacists and students. N = 1049 (7%)	To understand the career development needs of an international multidisciplinary group of critical care practitioners in the 21st century	Quantitative	Career Progression
Pittman et al. (2014)	Perceptions of Employment- Based Discrimination Among Newly Arrived Foreign-Educated Nurses	n=502 FENs	To evaluate whether or not foreign-educated nurses (FENs) in the U.S. workplace perceived that they were treated fairly during the last period of high international recruitment from 2003 to 2007.	Quantitiative	Discrimination & Racism
Pittman (2012)	Immigration and contract problems experienced by foreign-educated nurses	Of the FENs who entered the United States between 2003 and 2007, responses were received from 1,664 Visa Screen® holders of whom 1,368 were RNs (22.4% RN response rate).	The aim of this paper was to understand and assess if the labour rights of actively recruited foreign-educated nurses were at risk during recruitment in the period from 2003 to 2007 in the United States	Quantitiative	Recruitment & Selection
Read and Fenge (2019)	What does Brexit mean for the UK social care workforce? Perspectives from the recruitment and retention frontline	Sample included 20 managers of both domiciliary and residential care services along with randomly selected managers from an adult care services for the region	To expand understanding of how “front line” social care personnel involved with recruitment and retention evaluated Brexit’s likely impact. The study also sought to examine how this group’s perspectives related to their organisations’ requirements for different types of direct care staff (e.g., nurses or care workers, fixed hours or zero hours workers). Finally, it explores whether personnel that…	Qualitative	Retention & Turnover
Reardon and George (2014)	An examination of the factors fuelling migration amongst community service practitioners	Focus groups and interviews with 15 Community Service (CS) doctors and 8 CS nurses and 5 nurses and 1 doctor that had worked in the UK	The aims were to (1) explore the migration intentions and the factors that influence these intentions amongst Community Service (CS) nurses and doctors; (2) explore their views and opinions about the Bilateral Agreement between the UK and South Africa (SA) and other UK policies around the recruitment and employment of foreign health professionals; and (3) understand the impact of these policies o…	Qualitative	Retention & Turnover
Ribeiro (2014)	Health professionals moving to... and from Portugal	For the study of internal geographical mobility – between the Azores Islands and continental Portugal (N = 17), between November 2010 and January 2011, on personnel from other islands in the Azores, from mainland and from other countries employed between 2005 and 2010, and personnel who left (response rate = 44%)	This paper presents a case of Portugaul looking at how this counrty accounts for the import and export of their healthcare workers. This paper argues its importance of adding evidence-based decision making when developing strategies around this important topic.	Mixed Methods	Recruitment & Selection
Roth et al. (2021)	Internationally trained nurses and host nurses' perceptions of safety culture, work-life-balance, burnout, and job demand during workplace integration: a cross-sectional study	n=64 internationally trained nurses, n=103 host nurses	The aim of this study was to examine the perceptions of safety culture, work-life-balance, burnout and job demand of internationally trained nurses and associated host nurses in German hospitals.	Quantitative	Culture & Communication
Rovito et al. (2022)	Enhancing workforce diversity by supporting the transition of internationally educated nurses	64 nurse leaders with direct knowledge of the performance of IENs who completed the transitions program	The purpose of this study was to assess the clinical performance of IENs who completed a transitions program to support their acculturation in the US	Quantitative	Culture & Communication
Ohr et al. (2016)	The transition of overseas qualified nurses and midwives into the Australian healthcare workforce	65 qualified nurses and midwives (OQNMs) took part in the research. . The countries where their first nursing qualifications were achieved were India (62%), UK (8%), and 10 other countries.	The goal of this study is to explore the important factors that should be taken into account when creating and putting into practice methods to improve the integration of overseas-trained nurses and midwives (OQNMs) into the clinical practice setting of Australian healthcare. The research evaluate the effectiveness of an Overseas Staff Support Program (OSSP) with different support strategies whic…	Mixed Methods	Recruitment & Selection
Shaffer et al. (2020)	CE: Original Research: The Recruitment Experience of Foreign-Educated Health Professionals to the United States	n= 1,017	This article serves as a follow-up to that report by describing the state of foreign-educated health professionals (FEHP) recruiting to the United States, specifically the recruitment of foreign-educated nurses (FENs). The regulatory environment, economic concerns, changes in the recruitment sector, and current migration and demographic trends are among the topics explored.	Mixed Methods	Recruitment & Selection
Solum et al. (2020)	First Year's Work Experiences of Foreign Educated Nurses Coming to Norway From Other European Countries	9 FENs mean age=32 from Poland, Lithuania, Latvia, Iceland, and Spain	To investigate how foreign-trained nurses from the European Union and the European Economic Area fared throughout their orientation and training sessions and during their first year of employment in Norwegian aged care facilities	Qualitative	Recruitment & Selection
Song and McDonald (2021)	Experiences of New Zealand registered nurses of Chinese ethnicity during the COVID‐19 pandemic	51 Chinese nurses working in New Zealand	This study aimed to investigate the experiences and challenges of New Zealand registered nurses of Chinese ethnicity who have been working during the COVID‐19 pandemic.	Qualitative	Discrimination & Racism
Stankiewicz and O'Connor (2014)	Overseas qualified nurses in Australia: reflecting on the issue	Sample was the Author - Case Migration to Australia	This research paper describes the adaption process, experiences and challenges of Overseas Qualified Nurses (QQNs) beginning a new life in Australia	Qualitative	Recruitment & Selection
Stievano et al. (2017)	Indian nurses in Italy: a qualitative study of their professional and social integration	20 Indian clinical nurses working in Italy for more than one year mainly in private organisations	To investigate the lived subjective experiences of immigrant Indian nurses in Italy and specifically their professional and social integration	Qualitative	Culture & Communication
Walker et al. (2016)	Family responsibilities of Asian nurses in New Zealand: Implications for retention	25 nurses took part in the group interview and 562 responded to the survey	The aim of this study was to explore Asian NZNO members' caregiving responsibilities for family (both children and elders) and the impact of these on their work, their nursing careers and their intention to remain as nurses in New Zealand.	Mixed Methods	Professional Development
Wesołowska et al. (2018)	The association between cross-cultural competence and well-being among registered native and foreign-born nurses in Finland	n=212 foreign-born nurses licensed to practice in Finland and a random sample of n=744 native Finnish nurses.	To examine whether cross-cultural competence (empathy, skills, positive attitudes, and motivation) is associated with perceived time pressure at work, psychological distress, and sleep problems among registered nurses in Finland, and whether there are differences in these potential associations between native and foreign-born nurses	Quantitative	Culture & Communication
Wheeler and Foster (2013)	Barriers to participation in governance and professional advancement: a comparison of internationally educated nurses and registered nurses educated in the United States	Semi structured interviews 82 nurses; 40 reinterviewed to follow up on themes	This study compared the perspectives of internationally educated nurses (IENs) and registered nurses (RNs) educated in the United States regarding participation in hospital governance structures and professional advancement.	Qualitative	Professional Development
Wheeler et al. (2014)	The experience of discrimination by US and Internationally educated nurses in hospital practice in the USA: a qualitative study	42 internationally educated and 40 USA-educated nurses 41 nurses were re-interviewed to explore issues raised in the preliminary round: 21 internationally educated and 20 USA	To document experiences of nurses educated abroad and in the USA in 2 urban hospitals in the south-eastern USA	Qualitative	Discrimination & Racism
Wojczewski et al. (2015)	African Female Physicians and Nurses in the Global Care Chain: Qualitative Explorations from Five Destination Countries	88 semi structured interviews with female and male African healthcare workers in five countries (Botswana, South Africa, Belgium, Austria and UK). Analysis of 34 interviews with female physicians and nurses using qualitative framework analysis approach and software analysis.	Explores the experiences of high-skilled female African migrant health-workers	Qualitative	Career Progression
Yen Lee et al. (2021)	Job satisfaction of foreign-educated nurses in Malaysia: A cross-sectional study	n = 102 Foreign-educated nurses working in Malaysia	Examine the job satisfaction of the foreign-educated nurses in Malaysia	Quantitative	Professional Development
Yu et al. (2018)	Immigrant nurses' perceptions on cultural differences-based job concerns: A phenomenological study in Shanghai China	15 immigrant nurses	The aim is to investigate immigrant nurses' lived experiences regarding job concerns caused by cultural differences in Shanghai, China	Qualitative	Culture & Communication
